# Supplementary material for: An mRNA-display derived cyclic peptide scaffold reveals the substrate binding interactions of an N-terminal cysteine oxidase
Source: Nat Commun. 2025 May 22;16:4761. doi: 10.1038/s41467-025-59960-3 (PMC12098869; doi:10.1038/s41467-025-59960-3)
Supplement: Supplementary file 3 — Supplementary Dataset 1 [file 41467_2025_59960_MOESM3_ESM.csv]

ADO-LE-0.245	YEIYICGNLI*
ADO-LE-0.043	YQIYICGNLI*
ADO-LE-0.024	YEIYICCGNLI*
ADO-LE-0.021	YTIIVLKAWRLLYIIVCGNLI*
ADO-LE-0.018	YVIYICGNLI*
ADO-LE-0.017	YRQLNLGRGAEKIGRAHV*
ADO-LE-0.015	YFLVSVLELSEIRCGNLI*
ADO-LE-0.011	YNVYELRQSVWVHIVRCGNLI*
ADO-LE-0.011	YTVSTTWLGTHRQCGNLI*
ADO-LE-0.01	YLIYICGNLI*
ADO-LE-0.009	YVKIQITEKTFLVVYGCGNLI*
ADO-LE-0.008	YFTLHNKYNVFLWPSWCGNLI*
ADO-LE-0.007	YRIIRVFRSWVLCPCGNLI*
ADO-LE-0.007	YTHYRVNFKKEIYICGNLI*
ADO-LE-0.007	YRKLNLGRGAEKIGRAHV*
ADO-LE-0.007	YDAYTRRTHRNPRLCQCGNLI*
ADO-LE-0.007	YATFVYVIDGLFYLVCGNLI*
ADO-LE-0.007	YAVLLHKGKFVFTYGCGNLI*
ADO-LE-0.007	YRLTIGLTLRRRYTYAVT*
ADO-LE-0.006	YQWFVYQQVLFLWPCGNLI*
ADO-LE-0.006	YKSNRKVIVVGSLWQECGNLI*
ADO-LE-0.006	YRYLNLGRGAEKIGRAHV*
ADO-LE-0.006	YSTRLNSSHISGSRMPSSA*
ADO-LE-0.006	YVYALLCTLQWCWVVVCGNLI*
ADO-LE-0.005	YAMLIAQWYEALLWCGNLI*
ADO-LE-0.005	YIVKTFWLGSHRQCGNLI*
ADO-LE-0.005	YQIYICCGNLI*
ADO-LE-0.005	YLRYLNLGRGAEKIGRAHV*
ADO-LE-0.005	YWTLNEGFPRRGRLCGNLI*
ADO-LE-0.005	YSLIYWYGQLRHVSRGCGNLI*
ADO-LE-0.005	YSWSAEFAWGVYRERCGNLI*
ADO-LE-0.004	YTGNCVGDVTLWYVCGNLI*
ADO-LE-0.004	YVSIVMYRLI*
ADO-LE-0.004	YIEVLRWYDQCWVWLLCGNLI*
ADO-LE-0.004	YVNFKKEIYI*
ADO-LE-0.004	YHIYICGNLI*
ADO-LE-0.004	YVWPLKAIRLLTILLCGNLI*
ADO-LE-0.004	YRLLNLGRGAEKIGRAHV*
ADO-LE-0.004	YCKRLVAQRRWYVCWWCGNLI*
ADO-LE-0.004	YKSTRLNSSHISGSRMPSSA*
ADO-LE-0.004	YGGGKDRKSTRLNSSHISGSRMPSSA*
ADO-LE-0.003	YLVCTWMSWLWWLSFTCGNLI*
ADO-LE-0.003	YVCCWSLKLTFWDLCGNLI*
ADO-LE-0.003	YLLDWFDTIL*
ADO-LE-0.003	YRTSLFFDYVVWAFRTCGNLI*
ADO-LE-0.003	YPCVSTALFLYGRCGNLI*
ADO-LE-0.003	YMLCHSLQLLRCGNLI*
ADO-LE-0.003	YLVGLCKDLSWLYKFCGNLI*
ADO-LE-0.003	YIIKSCRSSV*
ADO-LE-0.003	YRKINHLVRLTLSPVCGNLI*
ADO-LE-0.003	YVLQILLYTWCVKACGNLI*
ADO-LE-0.003	YTHYRVNFKKEIYI*
ADO-LE-0.003	YSGILLVSMVYCGNLI*
ADO-LE-0.003	YFLAWLWGAWLVYCCGNLI*
ADO-LE-0.003	YNSSHISGSRMPSSA*
ADO-LE-0.003	YPRAHIVSHVWIGRCGNLI*
ADO-LE-0.003	YEMLAVYWQSLWQVCGNLI*
ADO-LE-0.003	YAVLLHKGKFVFTYGCGNFI*
ADO-LE-0.003	YLKITLWWSHKGCGNLI*
ADO-LE-0.003	YTFLVQEFLAKLLAMCGNLI*
ADO-LE-0.003	YSWLVRLCLAWRWLSCGNLI*
ADO-LE-0.003	YITITSWLGTLRQCGNLI*
ADO-LE-0.003	YYLCRVVGRSICGNLI*
ADO-LE-0.003	YEIYICCCGNLI*
ADO-LE-0.003	YEWRLYFLVLYTCGNLI*
ADO-LE-0.003	YRLAVLGLVGVR*
ADO-LE-0.003	YRITKCVRAVCGNLI*
ADO-LE-0.003	YRQLSLGRGAEKIGGAHV*
ADO-LE-0.003	YSCAKLQADQLWHFRCGNLI*
ADO-LE-0.003	YALRFVSWSNNCGNLI*
ADO-LE-0.003	YHYGLRFSTM*
ADO-LE-0.003	YRCLSLVLSVVLLCGNLI*
ADO-LE-0.003	YMVYMLCGNLI*
ADO-LE-0.003	YEIYIWCGNLI*
ADO-LE-0.003	YLVWCSWAFQSV*
ADO-LE-0.003	YLARVCTVALYLIVKICGNLI*
ADO-LE-0.003	YSVLLILHFVLCGNLI*
ADO-LE-0.003	YSILWLCLFCVSCGNLI*
ADO-LE-0.003	YWFILWLRIVVFHTLCGNLI*
ADO-LE-0.003	YCQYLYKARFVNCGNLI*
ADO-LE-0.003	YLALFLLLSLFDNCGNLI*
ADO-LE-0.003	YGFVVYKAKFVYLGCGNLI*
ADO-LE-0.003	YMILTRSWWRFLVHCGNLI*
ADO-LE-0.003	YCDNNSVVWRLL*
ADO-LE-0.003	YHCLLGILDRSLCGNLI*
ADO-LE-0.003	YLELAVRFLMFCGNLI*
ADO-LE-0.003	YYAPFRFGSFRTWPWCGNLI*
ADO-LE-0.003	YLWVPILFWWYWRRWPCGNLI*
ADO-LE-0.003	YDLVKVRFTFRVLYL*
ADO-LE-0.003	YTTLSVRTYLTLCGNLIRTGGGKDRKSTRLN
ADO-LE-0.003	YHYRFVRSQLYPCGNLI*
ADO-LE-0.003	YTYLLMPVLFMCGNLI*
ADO-LE-0.003	YVPSMVMRLFWFWYTCGNLI*
ADO-LE-0.003	YCYILQKWWDRRRLNCGNLI*
ADO-LE-0.003	YIGVVLRLKFSLFGARCGNLI*
ADO-LE-0.003	YRGSRMPSSA*
ADO-LE-0.003	YQILLLLRTLAKLCGNLI*
ADO-LE-0.003	YIAWSSYLRYVYRRCGNLI*
ADO-LE-0.003	YLQQMIILYVILRQWACGNLI*
ADO-LE-0.003	YSLVPPSTILKTCGNLI*
