# Supplementary material for: An mRNA-display derived cyclic peptide scaffold reveals the substrate binding interactions of an N-terminal cysteine oxidase
Source: Nat Commun. 2025 May 22;16:4761. doi: 10.1038/s41467-025-59960-3 (PMC12098869; doi:10.1038/s41467-025-59960-3)
Supplement: Supplementary file 4 — Supplementary Dataset 2 [file 41467_2025_59960_MOESM4_ESM.csv]

ADO-L-8.964	YTVSTTWLGTHRQCGNLI*
ADO-L-4.252	YRIIRVFRSWVLCPCGNLI*
ADO-L-2.574	YWTLNEGFPRRGRLCGNLI*
ADO-L-1.988	YYYVLGTILVKRYRFCGNLI*
ADO-L-1.793	YITITSWLGTLRQCGNLI*
ADO-L-1.645	YIVKTFWLGSHRQCGNLI*
ADO-L-1.514	YLLVTLYLGTHRSCGNLI*
ADO-L-1.12	YTYRYPSILRVWARYGCGNLI*
ADO-L-0.936	YLTLRHLGYHRTRICGNLI*
ADO-L-0.914	YFAFGLKVFAKKCGNLI*
ADO-L-0.826	YKIGLLISTTKLRKLCGNLI*
ADO-L-0.81	YVVWTKHLGRHRTCGNLI*
ADO-L-0.668	YFVSTAYLGLHRIGRSCGNLI*
ADO-L-0.659	YCPWRLSIGIKRISQVCGNLI*
ADO-L-0.645	YVYKSSPLKVWHRTTRCGNLI*
ADO-L-0.636	YQKQDSNSILRVWARKCGNLI*
ADO-L-0.598	YFKVLGSQYIHSGLWWCGNLI*
ADO-L-0.579	YFVSTRYLGLHRQCGNLI*
ADO-L-0.575	YKIASSLRVWHRWVCGNLI*
ADO-L-0.553	YLYRPCKFYTYRNLICGNLI*
ADO-L-0.512	YSWISYAKIGWLRCGNLI*
ADO-L-0.461	YRFTFKLSLVKYLCGNLI*
ADO-L-0.457	YHSICRIWYRRRCLSLCGNLI*
ADO-L-0.451	YVHLEELSWVRVGWLKCGNLI*
ADO-L-0.446	YWLVTKHLGLHRSCGNLI*
ADO-L-0.437	YYLVRSPLRVFHKVVHCGNLI*
ADO-L-0.425	YHRTHPTILRVWRKMTCGNLI*
ADO-L-0.425	YRQSVYVFGTWFLYTCGNLI*
ADO-L-0.421	YVYHKISSVLRAISPRCGNLI*
ADO-L-0.399	YSRKIHPFGLVWFRCGNLI*
ADO-L-0.398	YVIYAYGLLVFGRNVWCGNLI*
ADO-L-0.397	YFVKSVYLGLHRACGNLI*
ADO-L-0.396	YAHWRFQSRSRPTGHCGNLI*
ADO-L-0.361	YIHYAHGLRVWGYKVACGNLI*
ADO-L-0.356	YLVTTRYLGLHRACGNLI*
ADO-L-0.349	YIRRKWLHIWARTRYVCGNLI*
ADO-L-0.339	YYWVHTGHKVKRYTFCGNLI*
ADO-L-0.333	YRLYAYGLRVYGRIINCGNLI*
ADO-L-0.331	YHALQGSSHNYRRWAFCGNLI*
ADO-L-0.327	YHSICKVWYTRNCGNLI*
ADO-L-0.32	YLYATGLRVWGRNVCGNLI*
ADO-L-0.315	YNKGRLPHWVFQSRMYCGNLI*
ADO-L-0.304	YDLYLSWHKIGWIRCGNLI*
ADO-L-0.303	YLHWHFQSRLRTRCGNLI*
ADO-L-0.293	YRRSLYWLSRLTVACGNLI*
ADO-L-0.292	YPWYLCKYWWGVDRCGNLI*
ADO-L-0.289	YVIRVWQSLVFCPCGNLI*
ADO-L-0.287	YHNSILYVWKRLGSARCGNLI*
ADO-L-0.286	YVFCWHSRSWLARACGNLI*
ADO-L-0.278	YTWHCRRPSVLRVWGRCGNLI*
ADO-L-0.271	YWLLTAYLGTHRVRCGNLI*
ADO-L-0.27	YWTRSLYWLSRFVSCGNLI*
ADO-L-0.256	YRAPHWHWQSKLRNKICGNLI*
ADO-L-0.254	YWQKTPYLGLHRKCGNLI*
ADO-L-0.243	YWRRSLYWYSRYVACGNLI*
ADO-L-0.24	YRCTLTPSILRIWSRTCGNLI*
ADO-L-0.236	YCTTLSWVKVNWLRCGNLI*
ADO-L-0.235	YTHVTPWLGTHRACGNLI*
ADO-L-0.219	YFIKTVYLGFHRLPCGNLI*
ADO-L-0.212	YNVKPLSWVKIGWLRCGNLI*
ADO-L-0.201	YRFGYRFNSILRTFRKCGNLI*
ADO-L-0.199	YFVVRSTLRVWHRLVRCGNLI*
ADO-L-0.197	YAYSNLSWHRVRWLRSCGNLI*
ADO-L-0.194	YLLPKYLRPYSRVCGNLI*
ADO-L-0.192	YRVSHFWFQTRYKVRKCGNLI*
ADO-L-0.191	YIVHTLYLGRHRQCGNLI*
ADO-L-0.191	YRVRTWPYVRIVFTCGNLI*
ADO-L-0.189	YFSHLPSILRVWAKERCGNLI*
ADO-L-0.188	YWIIYSHLGLHRLPCGNLI*
ADO-L-0.185	YKVYASSLSVWHRSKSCGNLI*
ADO-L-0.177	YLRRSLYWISRFVVCGNLI*
ADO-L-0.175	YSFAFGLRVFGKRNCGNLI*
ADO-L-0.174	YNSKVPSIIFVWRKTTCGNLI*
ADO-L-0.174	YVNVLGRKVNTTRWWCGNLI*
ADO-L-0.173	YVYAYGIRVFGRNVCGNLI*
ADO-L-0.163	YPHWWYQSKYRINLVTCGNLI*
ADO-L-0.159	YWLYAFGLSVFGKRVACGNLI*
ADO-L-0.157	YIVITVFLGRHRVPCGNLI*
ADO-L-0.156	YESLSWHKIGWLRRCGNLI*
ADO-L-0.156	YTILTSYLGTHRTCGNLI*
ADO-L-0.156	YIYAVGLRAFGKRVCGNLI*
ADO-L-0.154	YTYRLPKILLVWRRTSCGNLI*
ADO-L-0.154	YFIITTWFGTHRQCGNLI*
ADO-L-0.154	YVLKSSWLGTHKVRCGNLI*
ADO-L-0.152	YRSPHWWYQSTLRQYSCGNLI*
ADO-L-0.151	YDRSWPSVLKVWAKRNCGNLI*
ADO-L-0.15	YCSILRIWSRVGRSSTCGNLI*
ADO-L-0.149	YWNSWHKVGWLRVQSWCGNLI*
ADO-L-0.148	YHSICKIWFNRGNICGNLI*
ADO-L-0.148	YRRIPSILRVWGRCEECGNLI*
ADO-L-0.146	YRLTGTILCVWAKRECGNLI*
ADO-L-0.145	YLNRYPSILRVWNRKTCGNLI*
ADO-L-0.145	YARLCVPSILHVWRRRCGNLI*
ADO-L-0.142	YYRIGSSLLVWHRRVHCGNLI*
ADO-L-0.136	YIYALGLRVWGLRICGNLI*
ADO-L-0.136	YVVVRVLKAWLLVPCGNLI*
ADO-L-0.134	YKRVASAFAVWHKWVCGNLI*
ADO-L-0.129	YWLSWPRRIIASFKHCGNLI*
ADO-L-0.128	YWLKTVHLGYHRHCGNLI*
ADO-L-0.125	YPYYFCRHWYYPCGNLI*
