# Supplementary material for: An mRNA-display derived cyclic peptide scaffold reveals the substrate binding interactions of an N-terminal cysteine oxidase
Source: Nat Commun. 2025 May 22;16:4761. doi: 10.1038/s41467-025-59960-3 (PMC12098869; doi:10.1038/s41467-025-59960-3)
Supplement: Supplementary file 7 — Source Data [file 41467_2025_59960_MOESM7_ESM.xlsx]

## Sheet: F1
14-mer RGS5	ADO activity (µmoles/min/mg)
	1	2	3
CP1	23.2322	22.9712	22.1835
CP2	73.2062	87.2288	85.1708
CP3	96.4257	105.97	101.337
CP4	78.9625	69.8367	78.5747
CP5	24.5116	23.9992	24.452
CP6	8.58695	7.72533	8.9952
CP7	59.1091	48.1204	49.691
CP8	1.28618	1.20177	1.47899

## Sheet: F2
DMSO	ADO activity (µmoles/min/mg)
14-mer RGS5 (µM)	1	2	3
1000	65.6687	59.7249	76.079
500	50.3769	57.5581	70.5456
250	42.609	45.2392	48.6029
125	29.6154	30.37	31.528
62.5	19.4772	19.0128	19.3915
31.25	9.66125	10.099	10.3586
15.625	5.19679	5.76944	5.08953
CP6	ADO activity (µmoles/min/mg)
14-mer RGS5 (µM)	1	2	3
1000	27.9163	27.193	32.5753
500	23.5095	25.2477	32.8328
250	20.4256	21.1425	20.2216
125	20.3839	20.4405	20.4061
62.5	14.5106	16.6543	15.5391
31.25	10.8525	11.5303	11.5984
15.625	5.88801	5.65157	5.98108
CP6-K4A	ADO activity (µmoles/min/mg)
14-mer RGS5 (µM)	1	2	3
1000	43.9992	37.0968	35.2626
500	31.3099	34.2452	40.2685
250	24.3829	23.9673	19.8771
125	13.2274	11.6851	9.71347
62.5	6.77902	7.85868	6.57359
31.25	3.86831	4.44248	2.49033
15.625	1.31278	1.12423	0.873143
CP6-F6S	ADO activity (µmoles/min/mg)
14-mer RGS5 (µM)	1	2	3
1000	70.0685	53.5341	61.9587
500	56.9885	50.6775	45.9175
250	41.848	46.228	38.3313
125	30.2882	32.0449	26.3957
62.5	19.2652	19.1648	17.203
31.25	11.0987	10.8458	10.223
15.625	5.65187	5.544	6.24361

## Sheet: F3
	KD (M)
	1	2	3
CP6	5.089e-08	5.039e-08	5.057e-08
CP6-L8O-Ser	9.395e-08	3.045e-07	8.617e-08
CP6-L8K-Ser	1.719e-08	2.06e-08	2.678e-08
CP6-L8d-Gly-Ser	1.544e-07	1.436e-07	1.448e-07
CP6-L8d-Lys-Ser	4.609e-07	5.303e-07	4.719e-07
CP6-L8d-Phe-Ser	7.994e-08	7.768e-08	7.812e-08

## Sheet: F5
14-mer RGS5	KD (M)				14-mer RGS5	ADO activity (µmoles/min/mg)
	1	2	3			1	2	3
ADO	6.09e-07	6.37e-07	6.75e-07		ADO	75.0265	77.545	61.9444
ADO-Y87A	1.482e-06	1.647e-06	1.838e-06		ADO-Y87A	37.0536	33.174	37.8136
ADO-Y87F	3.386e-07	3.357e-07	3.394e-07		ADO-Y87F	28.9433	41.781	29.4328
ADO-F101A	4.273e-05	4.631e-05	5.23e-05		ADO-F101A	6.45922	4.62746	6.16698
ADO-I109A	1.122e-06	1.239e-06	1.427e-06		ADO-I109A	25.5154	18.0528	24.4967
ADO-D206A	-	-	-		ADO-D206A	0.645138	0.570584	0.76041
ADO-D206E	1.19e-06	9.97e-07	1.06e-06		ADO-D206E	10.184	9.83749	7.54735
ADO-D206N	1.49e-07	1.55e-07	1.52e-07		ADO-D206N	1.22294	1.19647	1.41555
ADO-Y212A	6.653e-05	9.032e-05	6.31e-05		ADO-Y212A	7.32298	6.90409	6.98493
ADO-Y212F	1.985e-05	2.453e-05	2.923e-05		ADO-Y212F	38.2471	42.3732	36.0819
ADO-C220A	9.597e-07	1.123e-06	1.307e-06		ADO-C220A	43.1396	45.9185	55.6936
ADO-Y222A	4.42e-06	4.8e-06	4.78e-06		ADO-Y222A	51.4222	46.3449	44.589
ADO-F256A	7.17e-07	7.53e-07	7.14e-07		ADO-F256A	40.2665	52.7426	44.9214
14-mer IL32	KD (M)				14-mer IL32	ADO activity (µmoles/min/mg)
	1	2	3			1	2	3
ADO	3.72e-07	4.49e-07	5.73e-07		ADO	42.792	43.4402	37.018
ADO-Y87A	4.57e-06	3.79e-06	4.17e-06		ADO-Y87A	29.6941	26.9313	28.1282
ADO-Y87F	3.03e-07	3.27e-07	3.29e-07		ADO-Y87F	26.0797	30.7541	23.1276
ADO-F101A	3.79e-05	3.5e-05	3.76e-05		ADO-F101A	9.67996	16.1401	11.4583
ADO-I109A	1.42e-05	1.51e-05	1.84e-05		ADO-I109A	18.2681	26.6486	28.8203
ADO-D206A	-	-	-		ADO-D206A	0.162147	0.182287	0.34743
ADO-D206E	1.21e-06	1.27e-06	1.44e-06		ADO-D206E	5.8043	9.33344	8.82011
ADO-D206N	6.84e-08	7.33e-08	6.75e-08		ADO-D206N	0.745393	0.813428	0.901415
ADO-Y212A	3.4e-05	2.47e-05	2.47e-05		ADO-Y212A	21.7724	29.9859	27.5636
ADO-Y212F	8.76e-06	9.12e-06	9.82e-06		ADO-Y212F	26.4723	34.9565	35.2608
ADO-C220A	1.44e-06	1.18e-06	1.43e-06		ADO-C220A	18.5688	18.6346	17.6062
ADO-Y222A	9.21e-07	1.04e-06	1.1e-06		ADO-Y222A	51.5935	67.401	56.3465
ADO-F256A	7.51e-07	9e-07	9.73e-07		ADO-F256A	44.5474	60.4845	54.1774

## Sheet: SF4
	KD (M)
	1	2	3
CP1	3.781e-08	3.442e-08	3.395e-08
CP2	6.279e-06	5.192e-06	4.691e-06
CP3	1.353e-05	4.998e-06	6.632e-06
CP4	1.163e-06	1.349e-06	1.433e-06
CP5	4.06e-08	4.011e-08	3.904e-08
CP6	6.667e-08	6.674e-08	6.521e-08
CP7	-	-	-
CP8	4.689e-09	4.374e-09	5.073e-09

## Sheet: SF5
	ADO activity (µmoles/min/mg)
CP1 (µM)	1	2	3
50	6.90867	6.70716	5.53227
10	18.0058	14.7019	15.9301
5	31.0924	30.3331	25.07
1	72.3791	59.4841	58.9964
0.5	76.0433	75.9993	72.6524
0.1	93.4758	93.7581	90.8958
0.05	97.0832	90.823	96.7795
0.01	99.8212	100.32	99.859
	ADO activity (µmoles/min/mg)
CP2 (µM)	1	2	3
50	28.3946	24.0575	34.7227
10	103.414	106.831	95.7991
5	92.1964	95.5304	96.1439
1	98.0954	91.2401	107.924
0.5	103.332	106.944	108.002
0.1	103.828	96.8106	101.883
0.05	97.5652	95.0112	101.29
0.01	95.55	101.012	103.438
	ADO activity (µmoles/min/mg)
CP4 (µM)	1	2	3
50	44.6128	42.9704	42.068
10	81.1114	93.4541	84.651
5	91.8874	98.439	92.4996
1	96.0328	100.427	100.513
0.5	97.7958	96.8117	93.8557
0.1	99.4507	105.984	98.4236
0.05	99.8687	105.114	102.496
0.01	100.918	98.8077	100.275
	ADO activity (µmoles/min/mg)
CP5 (µM)	1	2	3
50	5.39247	4.74679	4.49288
10	28.455	24.6419	19.6972
5	64.84	63.3678	45.9272
1	95.1955	89.4706	90.1842
0.5	101.776	102.452	88.3167
0.1	102.029	100.743	92.3062
0.05	102.496	102.936	86.3627
0.01	93.955	97.9513	108.094
	ADO activity (µmoles/min/mg)
CP6 (µM)	1	2	3
50	2.50733	2.47237	1.83957
10	4.47875	6.24129	4.11636
5	13.7487	13.0138	12.7161
1	42.1179	49.8068	46.9471
0.5	78.032	75.6568	74.6797
0.1	93.0412	97.0027	91.8298
0.05	96.8393	98.3593	98.7398
0.01	101.246	96.7551	101.999
	ADO activity (µmoles/min/mg)
CP7 (µM)	1	2	3
50	13.5291	11.6598	13.4836
10	55.6528	51.5457	58.7175
5	87.3558	87.1838	90.4211
1	108.707	94.1219	95.355
0.5	106.46	95.7878	99.2923
0.1	100.803	94.5114	98.8862
0.05	104.836	97.7554	97.7151
0.01	99.0227	99.8444	101.133
	ADO activity (µmoles/min/mg)
CP8 (µM)	1	2	3
50	0.295033	0.705035	0.858342
10	2.38518	2.23482	3.04252
5	5.52969	5.31571	5.66257
1	81.2184	85.3042	84.3073
0.5	95.9702	98.9033	99.9319
0.1	98.6823	102.535	100.883
0.05	98.9239	99.4118	99.9628
0.01	101.27	99.5503	99.1792

## Sheet: SF7
DMSO	ADO activity (µmoles/min/mg)
14-mer RGS5 (µM)	1	2	3
1000	51.7819	76.9752	90.8523
500	50.8604	60.1183	74.2704
250	51.422	50.9191	51.3961
125	35.802	36.2479	36.0401
62.5	22.7647	21.8154	21.447
31.25	11.9878	11.8674	11.9391
15.625	5.73046	5.90716	5.95129
CP1	ADO activity (µmoles/min/mg)
14-mer RGS5 (µM)	1	2	3
1000	48.9705	62.0786	80.8826
500	41.9817	54.262	43.7625
250	31.7616	36.1483	28.9472
125	21.0201	18.8547	18.193
62.5	12.8025	11.6705	11.0026
31.25	7.59108	7.14172	6.90232
15.625	4.10489	4.48555	3.85634
CP5	ADO activity (µmoles/min/mg)
14-mer RGS5 (µM)	1	2	3
1000	77.0836	62.6632	63.4601
500	66.4216	60.3044	64.2177
250	42.1098	44.3423	51.4149
125	23.0905	28.7915	30.673
62.5	12.3359	15.9759	17.0279
31.25	7.54919	10.0833	10.4168
15.625	5.27365	5.74213	5.87665
CP6	ADO activity (µmoles/min/mg)
14-mer RGS5 (µM)	1	2	3
1000	27.9163	27.193	32.5753
500	23.5095	25.2477	32.8328
250	20.4256	21.1425	20.2216
125	20.3839	20.4405	20.4061
62.5	14.5106	16.6543	15.5391
31.25	10.8525	11.5303	11.5984
15.625	5.88801	5.65157	5.98108
CP8	ADO activity (µmoles/min/mg)
14-mer RGS5 (µM)	1	2	3
1000	21.6688	20.8431	22.0967
500	8.21641	13.7635	15.8289
250	19.8917	20.2261	24.6391
125	10.5784	23.725	15.9142
62.5	18.9214	16.6774	19.413
31.25	11.2021	11.4103	11.8677
15.625	6.04043	5.78847	5.84107

## Sheet: SF11
	KD (M)
	1	2	3
CP6	2.889e-08	2.861e-08	3.118e-08
CP6-K4A	4.29e-07	3.967e-07	4.283e-07
CP6-F6S	5.8e-09	5.638e-09	5.965e-09
14-mer RGS5	ADO activity (µmoles/min/mg)
CP6 (µM)	1	2	3
50	2.50733	2.47237	1.83957
10	4.47875	6.24129	4.11636
5	13.7487	13.0138	12.7161
1	42.1179	49.8068	46.9471
0.5	78.032	75.6568	74.6797
0.1	93.0412	97.0027	91.8298
0.05	96.8393	98.3593	98.7398
0.01	101.246	96.7551	101.999
14-mer RGS5	ADO activity (µmoles/min/mg)
CP6-K4A (µM)	1	2	3
50	8.40937	6.16373	8.61838
10	57.343	57.5149	66.0689
5	87.9531	76.444	86.461
1	92.3571	73.3697	110.579
0.5	104.332	82.278	97.3783
0.1	97.3012	93.7471	100.529
0.05	107.475	97.5045	107.492
0.01	94.5623	106.356	99.0815
14-mer RGS5	ADO activity (µmoles/min/mg)
CP6-F6S (µM)	1	2	3
50	2.07592	1.23428	1.7103
10	4.31589	4.03268	3.61199
5	7.71708	6.91048	8.30614
1	19.2272	19.7475	22.9164
0.5	23.6012	32.8849	33.2447
0.1	65.8799	70.9808	73.8341
0.05	81.8866	88.0544	83.6395
0.01	96.4759	106.369	97.1555

## Sheet: SF12
DMSO	ADO activity (µmoles/min/mg)
14-mer RGS5 (µM)	1	2	3
1000	71.4804	67.2578	63.7611
500	70.0386	67.031	61.7752
250	53.5329	48.3633	51.8281
125	41.1432	34.158	35.7623
62.5	24.1792	24.7401	24.123
31.25	11.9362	11.485	12.1659
15.625	6.04215	6.14958	5.90419
CP6	ADO activity (µmoles/min/mg)
14-mer RGS5 (µM)	1	2	3
1000	22.5233	17.2353	20.2436
500	12.1079	19.7491	15.7111
250	17.753	20.0788	14.1381
125	10.0793	9.24557	11.7379
62.5	4.91692	7.90823	5.8785
31.25	5.09801	5.55163	5.26016
15.625	2.587	3.22578	3.39246
CP6-K4A	ADO activity (µmoles/min/mg)
14-mer RGS5 (µM)	1	2	3
1000	28.4683	30.5933	24.4866
500	7.81473	20.0133	9.61499
250	6.93649	10.6066	10.504
125	5.11727	4.47224	5.68207
62.5	1.90609	2.13488	2.62401
31.25	0.458718	1.03788	0.672928
15.625	0.269707	0.443394	0.335136
CP6-F6S	ADO activity (µmoles/min/mg)
14-mer RGS5 (µM)	1	2	3
1000	41.6636	52.7737	48.0674
500	40.5938	37.4962	37.7499
250	26.9479	30.6564	30.5488
125	14.0828	16.7077	17.1527
62.5	9.258	8.8476	9.82073
31.25	4.13268	5.63079	6.07517
15.625	3.6782	3.47559	3.88294

## Sheet: SF13
ADO + DMSO	ADO activity (µmoles/min/mg)
14-mer RGS5 (µM)	1	2	3
1000	65.6687	59.7249	76.079
500	50.3769	57.5581	70.5456
250	42.609	45.2392	48.6029
125	29.6154	30.37	31.528
62.5	19.4772	19.0128	19.3915
31.25	9.66125	10.099	10.3586
15.625	5.19679	5.76944	5.08953
ADO + CP6	ADO activity (µmoles/min/mg)
14-mer RGS5 (µM)	1	2	3
1000	27.9163	27.193	32.5753
500	23.5095	25.2477	32.8328
250	20.4256	21.1425	20.2216
125	20.3839	20.4405	20.4061
62.5	14.5106	16.6543	15.5391
31.25	10.8525	11.5303	11.5984
15.625	5.88801	5.65157	5.98108
ADO E92A + DMSO	ADO activity (µmoles/min/mg)
14-mer RGS5 (µM)	1	2	3
1000	66.0166	63.3625	73.9877
500	60.7895	65.234	56.3449
250	58.2178	49.1337	43.124
125	34.2824	31.4339	34.0528
62.5	18.739	14.7088	16.7207
31.25	8.08222	7.8955	7.00675
15.625	3.96869	4.17584	3.83613
ADO E92A + CP6	ADO activity (µmoles/min/mg)
14-mer RGS5 (µM)	1	2	3
1000	33.3028	31.8716	37.4474
500	27.115	23.5093	26.0679
250	15.1911	11.0915	13.5175
125	8.33226	9.41289	9.92858
62.5	4.3331	5.15192	3.76486
31.25	4.67227	3.24037	4.44741
15.625	2.5788	2.92318	4.85951

[truncated: 6 more sheets: SF15, SF17, SF18A, SF18BC, SF19, SF20]
